# Supplementary material for: A Cell State Monitoring System with Integrated In Situ Imaging and pH Detection
Source: Sensors (Basel). 2023 Nov 22;23(23):9340. doi: 10.3390/s23239340 (PMC10708649; doi:10.3390/s23239340)
Supplement: Supplementary file 1 [file sensors-23-09340-s001.zip]

Archive with 1 entries (1 files):
- sensors-2642967-supplementary.pdf
